# Supplementary material for: ﻿Resurrection of Cyrtandra kipahuluensis (Gesneriaceae)
Source: PhytoKeys. 2025 Sep 15;263:25–35. doi: 10.3897/phytokeys.263.155411 (PMC12455212; doi:10.3897/phytokeys.263.155411)
Supplement: XML Treatment for Cyrtandra kipahuluensis [file phytokeys.263.155411-treatment1.xml]

<!DOCTYPE tp:taxon-treatment
  PUBLIC "-//TaxonX//DTD Taxonomic Treatment Publishing DTD v0 20100105//EN" "tax-treatment-NSO.dtd">
<tp:taxon-treatment xmlns:tp="http://www.plazi.org/taxpub"><tp:treatment-meta><kwd-group><label>Taxon classification</label><kwd>
              <named-content content-type="kingdom">Plantae</named-content>
            </kwd><kwd>
              <named-content content-type="order">Lamiales</named-content>
            </kwd><kwd>
              <named-content content-type="family">Gesneriaceae</named-content>
            </kwd></kwd-group><mixed-citation publication-type="journal"><person-group><name><surname>Brokaw</surname><given-names>Destiny</given-names></name><name><surname>Oppenheimer</surname><given-names>Hank</given-names></name><name><surname>Wagner</surname><given-names>Warren L.</given-names></name><name><surname>Roalson</surname><given-names>Eric H.</given-names></name></person-group><article-title>﻿Resurrection of <italic><tp:taxon-name><tp:taxon-name-part taxon-name-part-type="genus" reg="Cyrtandra">Cyrtandra</tp:taxon-name-part> <tp:taxon-name-part taxon-name-part-type="species" reg="kipahuluensis">kipahuluensis</tp:taxon-name-part></tp:taxon-name></italic> (<tp:taxon-name><tp:taxon-name-part taxon-name-part-type="family">Gesneriaceae</tp:taxon-name-part></tp:taxon-name>)</article-title><source>PhytoKeys</source><day>15</day><month>09</month><year>2025</year><volume>263</volume><fpage>25</fpage><lpage>35</lpage><pub-id pub-id-type="doi">10.3897/phytokeys.263.155411</pub-id></mixed-citation></tp:treatment-meta><tp:nomenclature><label>﻿</label><tp:taxon-name><object-id xmlns:xlink="http://www.w3.org/1999/xlink" content-type="arpha" xlink:type="simple">1E420BF0-DDAE-5DD5-9787-B61FEBAF13BB</object-id>
            <tp:taxon-name-part taxon-name-part-type="genus" reg="Cyrtandra">Cyrtandra</tp:taxon-name-part>
            <tp:taxon-name-part taxon-name-part-type="species" reg="kipahuluensis">kipahuluensis</tp:taxon-name-part>
          </tp:taxon-name><tp:taxon-authority>H.St. John, Pacific Sci. 25: 52. 1971.</tp:taxon-authority><xref ref-type="fig" rid="F1">Figs 1</xref><xref ref-type="fig" rid="F2">, 2</xref><tp:nomenclature-citation-list><tp:nomenclature-citation><tp:taxon-name>
                <tp:taxon-name-part taxon-name-part-type="genus" reg="Cyrtandra">Cyrtandra</tp:taxon-name-part> <tp:taxon-name-part taxon-name-part-type="species" reg="rotata">rotata</tp:taxon-name-part></tp:taxon-name><comment>H.St. John, Pacific Sci. 25: 56. 1971. Type. Hawaiian Islands: • Maui, East Maui: Ridge right side, Kipahulu [Valley], 17 Nov 1919, <italic>C. N. Forbes 1662.M</italic> (holotype: BISH 474907!).</comment></tp:nomenclature-citation></tp:nomenclature-citation-list></tp:nomenclature><tp:treatment-sec sec-type="material" id="SECID0EYHAC"><title>Type.</title><p>Hawaiian Islands, Maui, East Maui: • Ridge on right side of Kipahulu Valley, 20 Nov 1919, <italic>C. N. Forbes 1692.M</italic> (holotype: BISH 77822!; isotypes: A!, BISH!, E!, K!).</p><fig id="F1" position="float" orientation="portrait"><object-id xmlns:xlink="http://www.w3.org/1999/xlink" content-type="doi" xlink:type="simple">10.3897/phytokeys.263.155411.figure1</object-id><object-id xmlns:xlink="http://www.w3.org/1999/xlink" content-type="arpha" xlink:type="simple">0F07401D-A471-54C3-BDB6-677208E611DA</object-id><label>Figure 1.</label><caption><p><italic><tp:taxon-name><tp:taxon-name-part taxon-name-part-type="genus" reg="Cyrtandra">Cyrtandra</tp:taxon-name-part> <tp:taxon-name-part taxon-name-part-type="species" reg="kipahuluensis">kipahuluensis</tp:taxon-name-part></tp:taxon-name></italic> H. St. John. A. Habit showing solitary or few-flowered cymes; B. Stem section showing quadrangular stem common in the species; C. Lower leaf surface pubescence of leaf margin in East Maui populations; D. Lower leaf surface pubescence of leaf margin in West Maui populations; E. Young calyx in bud face view of flower; F. Flower, face view; G. Flower, lateral view showing the 2-lipped calyx and corolla flower; H. Flower, view from the dorsal side showing the 3 mostly connate calyx lobes. Drawn from <italic>Oppenheimer et al. H61524</italic> (US) from East Maui, Wailua Iki steam (A), from <italic>Oppenheimer et al. H61518</italic> (US) from East Maui, Kano Stream (C), from <italic>Wood et al. 6105-A</italic> (US) from West Maui, Waihee Valley (D), from photos by H. Oppenheimer from East Maui, Waihoi Valley, 20171227 #2 (B), 20171227 #5 (E), 20140923 #7 (F, G), 20140923 #8 (H). Illustration by Alice Tangerini.</p></caption><graphic xmlns:xlink="http://www.w3.org/1999/xlink" xlink:href="phytokeys-263-025_article-155411__-g001.jpg" position="float" orientation="portrait" xlink:type="simple" id="oo_1416715.jpg"><uri content-type="original_file" xlink:type="simple">https://binary.pensoft.net/fig/1416715</uri></graphic></fig></tp:treatment-sec><tp:treatment-sec sec-type="description" id="SECID0E5IAC"><title>Description.</title><p>Shrubs 0.75–1.75 m tall; stems square, rarely (West Maui) terete, unbranched to few-branched. Leaves opposite, ± well-spaced; those at a node slightly unequal, symmetrical, thin, chartaceous, elliptic, occasionally elliptic-ovate or elliptic-oblanceolate, 8.5–28.1 cm long, 3–11.3 cm wide, upper surface sparsely to moderately brown hirtellous, lower surface sparsely to moderately pilose to hirtellous mainly along primary and secondary veins, margins finely serrate, apex broadly acuminate, base short to long attenuate, petioles (1.1–)2.2–6.6(–9.3) cm long. Flowers solitary, occasionally 2(–5) in cymes arising in the leaf axils, occasionally along stems, sparsely to moderately brown pilose, peduncles 3–15(–21) mm long, pedicels 10–20(–24–25) mm long, bracts foliaceous, oblanceolate to narrowly elliptic, 5–12 mm long; calyx zygomorphic, persistent after anthesis, in anthesis light green to whitish green, 10–21 mm long, glabrous to occasionally moderately brown pilose primarily along veins, occasionally glandular within, upper lip consisting of 3, ¾ connate lobes 10–21 mm long; lower lip consisting of 2 lobes separating nearly to the base, 10–21 mm long; apex of all lobes rounded; corolla white, tube narrowly funnelform, curved near middle, 16–27 mm long, ca. 3–7(–9) mm in diameter medially, adaxial surface short brown pilose, upper lobes broadly elliptic, 4.5–10(–20) mm long, 5–7 mm wide, lateral lobes broadly elliptic, 4–11 mm long, 5.5–8 mm wide, lower lobes broadly elliptic, 4–11 mm long, 4–6 mm wide; ovary glabrous; style ca. 2.5–5 mm long, glabrous. Berries white, ellipsoid, ca. 2 cm long, glabrous, when dry minutely papillate at high magnification. Seeds ca. 0.05 mm long.</p><fig id="F2" position="float" orientation="portrait"><object-id xmlns:xlink="http://www.w3.org/1999/xlink" content-type="doi" xlink:type="simple">10.3897/phytokeys.263.155411.figure2</object-id><object-id xmlns:xlink="http://www.w3.org/1999/xlink" content-type="arpha" xlink:type="simple">CEF6E079-539B-5D10-BDC5-CB673C8F3CF4</object-id><label>Figure 2.</label><caption><p><italic><tp:taxon-name><tp:taxon-name-part taxon-name-part-type="genus" reg="Cyrtandra">Cyrtandra</tp:taxon-name-part> <tp:taxon-name-part taxon-name-part-type="species" reg="kipahuluensis">kipahuluensis</tp:taxon-name-part></tp:taxon-name></italic> H. St. John. A. Solitary flowers with upper 3 calyx lobes connate, Waihoi Valley; B. Lower calyx lobes split to the base, Waihe’e Valley; C. Comparison of dorsal and ventral calyx lobes, Waihe’e Valley; D. Face view of corolla, Waihoi Valley; E. Square stems of East Maui specimens, Waihoi Valley, Brokaw 182; F. Persistent calyx after anthesis, Waihoi Valley, Brokaw 182; G. Pubescence on upper leaf surface, Waihe’e Valley; H. Habit, Waihe’e Valley. Photo A by Hank Oppenheimer. Photos B–H. by Destiny Brokaw.</p></caption><graphic xmlns:xlink="http://www.w3.org/1999/xlink" xlink:href="phytokeys-263-025_article-155411__-g002.jpg" position="float" orientation="portrait" xlink:type="simple" id="oo_1416716.jpg"><uri content-type="original_file" xlink:type="simple">https://binary.pensoft.net/fig/1416716</uri></graphic></fig></tp:treatment-sec><tp:treatment-sec sec-type="material" id="SECID0E2JAC"><title>Specimens examined.</title><p><bold>Hawaiian Islands, Maui: East Maui: Hana District</bold>: • Kipahulu Valley, lower shelf, southwest of Fern Camp, across central pali stream, 846 m, 26 July 2017, <italic>Oppenheimer H71706</italic> (HALE); • Kaapahu, 23 August 1995, <italic>Medeiros &amp; Chimera</italic> (HALE); • Ko’olau Forest Reserve, western tributary headwaters of Waiokamilo Stream, along small streams in damp, mossy gulch bottoms, 1071 m, 23 Oct 2007, <italic>Oppenheimer et al. H100715</italic> (US); • West fork of East Wailua Iki Stream, 671 m, 26 Jun 2015, <italic>Oppenheimer &amp; Bustamente H61524</italic> (PTBG [2], US), 1189 m, 29 Nov 2007, <italic>Wood &amp; Oppenheimer 12654</italic> (PTBG); • Wailua Nui region, headwaters above Waiokamilo and Kano Stream, 1158 m, 24 Oct 2007, <italic>Wood et al. 12601</italic> (PTBG), 1158 m, 24 Oct 2007, <italic>Wood et al. 12597</italic> (PTBG, US); • Tributary of west Wailua iki, 785 m, 19 Dec 2019, <italic>Oppenheimer &amp; Severson H121905</italic> (PTBG); • Kano Stream, 671 m, 24 Jun 2015, <italic>Oppenheimer &amp; Bustamente H61518</italic> (PTBG, US); • Hana Forest Reserve, Waihoi Valley, 1,064 m, 13 Mar 2024, <italic>Brokaw et al. 182</italic> (BISH, NY, PTBG, US); • Below ungulate control fence downstream from waterfall on south side of valley, base of pali below Kaumakani, 884 m, 23 Sep 2014, <italic>Oppenheimer H91413</italic> (PTBG); • South side, 27 Dec 2017, <italic>Oppenheimer H121706</italic> (US); • Hanawi Natural Area Reserve, Kuhiwa Valley, Kuhiwa Stream, 1044 m, 3 Dec 2013, <italic>Oppenheimer et al. H121304</italic> (PTBG); • Western Kuhiwa drainage basin, 1109 m, 2 Mar 2021, <italic>Oppenheimer H32102</italic> (PTBG); • Koolau Gap, Keanae Valley, east Piinaau drainages, 25 Sep 2007, <italic>Wood et al. 12567</italic> (PTBG); • Keanae Valley, east Piinaau drainages, 914 m, 25 Sep 2007, <italic>Wood et al. 12571</italic> (PTBG); • Kipahulu, Palikea Drainage, 890–930 m, 20 May 1994, <italic>Wood et al. 3205</italic> (PTBG); <bold>West Maui: Wailuku District</bold>: • Waihee Valley, very back of valley, 893 m, 26–27 Mar 1997, <italic>Wood et al. 6121</italic> (PTBG); • Very back of valley, 26–27 Mar 1997, <italic>Wood et al. 6105-A</italic> (US); • Waihee Valley, 776 m, 12 Mar 2024, <italic>Brokaw et al. 161</italic> (BISH); <italic>Brokaw et al. 162</italic> (US); <italic>Brokaw et al. 163</italic> (PTBG); <italic>Brokaw et al. 164</italic> (US); <italic>Brokaw et al. 168</italic> (US); • Back of valley on large flat plateau, wet forest, 777 m, 17 Nov 2011, <italic>Oppenheimer et al. H111109</italic> (PTBG); • South side, in open, muddy area formerly disturbed by feral pigs, 786 m, 16 Feb 2005, <italic>Oppenheimer &amp; Hansen H20506</italic> (PTBG); • Back of valley below Kahoolewa ridge on south side of stream, 803 m, 19 May 2009, <italic>Perlman &amp; Oppenheimer 21640</italic> (PTBG).</p></tp:treatment-sec><tp:treatment-sec sec-type="phenology" id="SECID0E2LAC"><title>Phenology.</title><p><italic><tp:taxon-name><tp:taxon-name-part taxon-name-part-type="genus" reg="Cyrtandra">Cyrtandra</tp:taxon-name-part> <tp:taxon-name-part taxon-name-part-type="species" reg="kipahuluensis">kipahuluensis</tp:taxon-name-part></tp:taxon-name></italic> has been observed to be flowering in March, May, June, and from September to December, with fruit maturation observed in March and December.</p></tp:treatment-sec><tp:treatment-sec sec-type="etymology" id="SECID0EMMAC"><title>Etymology.</title><p>The specific epithet is derived from the type locality, Kipahulu Valley, followed by the Latin suffix “-ensis” to indicate origin.</p></tp:treatment-sec><tp:treatment-sec sec-type="discussion" id="SECID0ERMAC"><title>Discussion.</title><p><bold><italic>Affinities</italic>.</bold> In the most recent full treatment of Hawaiian species of <italic><tp:taxon-name><tp:taxon-name-part taxon-name-part-type="genus" reg="Cyrtandra">Cyrtandra</tp:taxon-name-part></tp:taxon-name></italic> (<xref ref-type="bibr" rid="B8">Wagner et al. 1990</xref>, <xref ref-type="bibr" rid="B9">1999</xref>), six sections were recognized following the work of <xref ref-type="bibr" rid="B1">Clarke (1883)</xref>, <xref ref-type="bibr" rid="B4">Hillebrand (1888)</xref>, and <xref ref-type="bibr" rid="B6">St. John (1966)</xref>. These were based on shared morphological characters among members of each of the sections: <italic><tp:taxon-name><tp:taxon-name-part taxon-name-part-type="genus" reg="Cyrtandra"/><tp:taxon-name-part taxon-name-part-type="section" reg="Verticillatae">Verticillatae</tp:taxon-name-part></tp:taxon-name></italic> H. St. John, <italic><tp:taxon-name><tp:taxon-name-part taxon-name-part-type="genus" reg="Cyrtandra"/><tp:taxon-name-part taxon-name-part-type="section" reg="Cylindrocalyces">Cylindrocalyces</tp:taxon-name-part></tp:taxon-name></italic> Hillebr., <italic><tp:taxon-name><tp:taxon-name-part taxon-name-part-type="genus" reg="Cyrtandra"/><tp:taxon-name-part taxon-name-part-type="section" reg="Crotonocalyces">Crotonocalyces</tp:taxon-name-part></tp:taxon-name></italic> Hillebr., <italic><tp:taxon-name><tp:taxon-name-part taxon-name-part-type="genus" reg="Cyrtandra"/><tp:taxon-name-part taxon-name-part-type="section" reg="Apertae">Apertae</tp:taxon-name-part></tp:taxon-name></italic> C.B. Clarke, <italic><tp:taxon-name><tp:taxon-name-part taxon-name-part-type="genus" reg="Cyrtandra"/><tp:taxon-name-part taxon-name-part-type="section" reg="Macrosepalae">Macrosepalae</tp:taxon-name-part></tp:taxon-name></italic> C.B. Clarke, and <italic><tp:taxon-name><tp:taxon-name-part taxon-name-part-type="genus" reg="Cyrtandra"/><tp:taxon-name-part taxon-name-part-type="section" reg="Chaetocalyces">Chaetocalyces</tp:taxon-name-part></tp:taxon-name></italic> Hillebr.</p><p><italic><tp:taxon-name><tp:taxon-name-part taxon-name-part-type="genus" reg="Cyrtandra">Cyrtandra</tp:taxon-name-part> <tp:taxon-name-part taxon-name-part-type="species" reg="kipahuluensis">kipahuluensis</tp:taxon-name-part></tp:taxon-name></italic> appears to be morphologically similar to species in sect. <tp:taxon-name><tp:taxon-name-part taxon-name-part-type="genus" reg="Cyrtandra"/><tp:taxon-name-part taxon-name-part-type="section" reg="Macrosepalae">Macrosepalae</tp:taxon-name-part></tp:taxon-name> C.B. Clarke due to its cylindrical bud that gradually tapers to an attenuate apex and its persistent calyx after anthesis. The only species currently classified in <italic><tp:taxon-name><tp:taxon-name-part taxon-name-part-type="genus" reg="Cyrtandra"/><tp:taxon-name-part taxon-name-part-type="section" reg="Macrosepalae">Macrosepalae</tp:taxon-name-part></tp:taxon-name></italic> C.B.Clarke in Maui are <italic><tp:taxon-name><tp:taxon-name-part taxon-name-part-type="genus" reg="Cyrtandra">C.</tp:taxon-name-part> <tp:taxon-name-part taxon-name-part-type="species" reg="grayana">grayana</tp:taxon-name-part></tp:taxon-name></italic> Hillebr., <italic><tp:taxon-name><tp:taxon-name-part taxon-name-part-type="genus" reg="Cyrtandra">C.</tp:taxon-name-part> <tp:taxon-name-part taxon-name-part-type="species" reg="grayi">grayi</tp:taxon-name-part></tp:taxon-name></italic>, <italic><tp:taxon-name><tp:taxon-name-part taxon-name-part-type="genus" reg="Cyrtandra">C.</tp:taxon-name-part> <tp:taxon-name-part taxon-name-part-type="species" reg="hashimotoi">hashimotoi</tp:taxon-name-part></tp:taxon-name></italic> Rock, and <italic><tp:taxon-name><tp:taxon-name-part taxon-name-part-type="genus" reg="Cyrtandra">C.</tp:taxon-name-part> <tp:taxon-name-part taxon-name-part-type="species" reg="spathulata">spathulata</tp:taxon-name-part></tp:taxon-name></italic>. <italic><tp:taxon-name><tp:taxon-name-part taxon-name-part-type="genus" reg="Cyrtandra">Cyrtandra</tp:taxon-name-part> <tp:taxon-name-part taxon-name-part-type="species" reg="grayana">grayana</tp:taxon-name-part></tp:taxon-name></italic>, <italic><tp:taxon-name><tp:taxon-name-part taxon-name-part-type="genus" reg="Cyrtandra">C.</tp:taxon-name-part> <tp:taxon-name-part taxon-name-part-type="species" reg="grayi">grayi</tp:taxon-name-part></tp:taxon-name></italic>, and <italic><tp:taxon-name><tp:taxon-name-part taxon-name-part-type="genus" reg="Cyrtandra">C.</tp:taxon-name-part> <tp:taxon-name-part taxon-name-part-type="species" reg="hashimotoi">hashimotoi</tp:taxon-name-part></tp:taxon-name></italic> are similar in having calyces and lobes divided to the base, as in the two lower calyx lobes of <italic><tp:taxon-name><tp:taxon-name-part taxon-name-part-type="genus" reg="Cyrtandra">C.</tp:taxon-name-part> <tp:taxon-name-part taxon-name-part-type="species" reg="kipahuluensis">kipahuluensis</tp:taxon-name-part></tp:taxon-name></italic>, but differ in being actinomorphic or nearly so. The last species in this section on Maui, <italic><tp:taxon-name><tp:taxon-name-part taxon-name-part-type="genus" reg="Cyrtandra">C.</tp:taxon-name-part> <tp:taxon-name-part taxon-name-part-type="species" reg="spathulata">spathulata</tp:taxon-name-part></tp:taxon-name></italic>, is compared and contrasted alongside <italic><tp:taxon-name><tp:taxon-name-part taxon-name-part-type="genus" reg="Cyrtandra">C.</tp:taxon-name-part> <tp:taxon-name-part taxon-name-part-type="species" reg="macrocalyx">macrocalyx</tp:taxon-name-part></tp:taxon-name></italic> Hillebr. in Table <xref ref-type="table" rid="T1">1</xref>. <italic><tp:taxon-name><tp:taxon-name-part taxon-name-part-type="genus" reg="Cyrtandra">Cyrtandra</tp:taxon-name-part> <tp:taxon-name-part taxon-name-part-type="species" reg="macrocalyx">macrocalyx</tp:taxon-name-part></tp:taxon-name></italic> is included in this table because the initial specimen that initiated this study was originally misidentified as <italic><tp:taxon-name><tp:taxon-name-part taxon-name-part-type="genus" reg="Cyrtandra">C.</tp:taxon-name-part> <tp:taxon-name-part taxon-name-part-type="species" reg="macrocalyx">macrocalyx</tp:taxon-name-part></tp:taxon-name></italic> due to similarities of the calyx in this species to that of <italic><tp:taxon-name><tp:taxon-name-part taxon-name-part-type="genus" reg="Cyrtandra">C.</tp:taxon-name-part> <tp:taxon-name-part taxon-name-part-type="species" reg="kipahuluensis">kipahuluensis</tp:taxon-name-part></tp:taxon-name></italic>.</p><table-wrap id="T1" position="float" orientation="portrait"><label>Table 1.</label><caption><p>Morphological comparisons of two similar <italic><tp:taxon-name><tp:taxon-name-part taxon-name-part-type="genus" reg="Cyrtandra">Cyrtandra</tp:taxon-name-part></tp:taxon-name></italic> species to <italic><tp:taxon-name><tp:taxon-name-part taxon-name-part-type="genus" reg="Cyrtandra">C.</tp:taxon-name-part> <tp:taxon-name-part taxon-name-part-type="species" reg="kipahuluensis">kipahuluensis</tp:taxon-name-part></tp:taxon-name></italic>.</p></caption><table id="TID0E3NAE" rules="all"><tbody><tr><th rowspan="1" colspan="1">Character</th><th rowspan="1" colspan="1">
                    <italic>
                      <tp:taxon-name><tp:taxon-name-part taxon-name-part-type="genus" reg="Cyrtandra">Cyrtandra</tp:taxon-name-part> <tp:taxon-name-part taxon-name-part-type="species" reg="kipahuluensis">kipahuluensis</tp:taxon-name-part></tp:taxon-name>
                    </italic>
                  </th><th rowspan="1" colspan="1">
                    <italic>
                      <tp:taxon-name><tp:taxon-name-part taxon-name-part-type="genus" reg="Cyrtandra">Cyrtandra</tp:taxon-name-part> <tp:taxon-name-part taxon-name-part-type="species" reg="spathulata">spathulata</tp:taxon-name-part></tp:taxon-name>
                    </italic>
                  </th><th rowspan="1" colspan="1">
                    <italic>
                      <tp:taxon-name><tp:taxon-name-part taxon-name-part-type="genus" reg="Cyrtandra">Cyrtandra</tp:taxon-name-part> <tp:taxon-name-part taxon-name-part-type="species" reg="macrocalyx">macrocalyx</tp:taxon-name-part></tp:taxon-name>
                    </italic>
                  </th></tr><tr><td rowspan="1" colspan="1">Leaf dimensions (cm)</td><td rowspan="1" colspan="1">8.5–28.1 × 3–11.3</td><td rowspan="1" colspan="1">(7.5–)10–25(–41) × (2.8–) 4–7 (–13.5)</td><td rowspan="1" colspan="1">7–16 × 2.5–3.5</td></tr><tr><td rowspan="1" colspan="1">Leaf indumentum</td><td rowspan="1" colspan="1">Upper surface sparsely to moderately brown hirtellous, lower surface sparsely to moderately appressed pilose mainly along primary and secondary veins</td><td rowspan="1" colspan="1">Upper surface sparsely hirtellous, lower surface moderately to sparsely velvety short-pilose</td><td rowspan="1" colspan="1">Upper surface sparsely bullate-hirsute to occasionally hirtellous, lower surface moderately velvety short-pilose</td></tr><tr><td rowspan="1" colspan="1">Inflorescence</td><td rowspan="1" colspan="1">Flowers solitary, occasionally 2(–5) in cymes arising from leaf axils</td><td rowspan="1" colspan="1">(2–)4–7(–9) in open umbelliform cymes arising from leaf axils</td><td rowspan="1" colspan="1">Flowers solitary or rarely 2 in cymes arising in the leaf axils</td></tr><tr><td rowspan="1" colspan="1">Peduncle length (mm)</td><td rowspan="1" colspan="1">3–15(–21)</td><td rowspan="1" colspan="1">10–28</td><td rowspan="1" colspan="1">8–18(–25)</td></tr><tr><td rowspan="1" colspan="1">Pedicel length (mm)</td><td rowspan="1" colspan="1">10–20(–25)</td><td rowspan="1" colspan="1">8–19</td><td rowspan="1" colspan="1">12–34</td></tr><tr><td rowspan="1" colspan="1">Calyx</td><td rowspan="1" colspan="1">Zygomorphic; 10–21 mm long, divided into 3 ¾ connate upper lobes and 2 lower lobes divided nearly to the base</td><td rowspan="1" colspan="1">Nearly actinomorphic, 10–16 mm long, all lobes cleft nearly to base</td><td rowspan="1" colspan="1">Nearly actinomorphic, (17–)20–27 mm long, all lobes cleft ¼–½ their length</td></tr></tbody></table></table-wrap></tp:treatment-sec><tp:treatment-sec sec-type="distribution" id="SECID0EQJAE"><title>Distribution and ecology</title><p><bold>(Fig. <xref ref-type="fig" rid="F3">3</xref>).</bold> Occurring in lowland and montane wet forests and gulches of East Maui from Waihoi Valley, Hanawi Natural Area Reserve, and Ko’olau Forest Reserve, and from West Maui, in Waihe’e Valley. <italic><tp:taxon-name><tp:taxon-name-part taxon-name-part-type="genus" reg="Cyrtandra">Cyrtandra</tp:taxon-name-part> <tp:taxon-name-part taxon-name-part-type="species" reg="kipahuluensis">kipahuluensis</tp:taxon-name-part></tp:taxon-name></italic> occurs in <italic><tp:taxon-name><tp:taxon-name-part taxon-name-part-type="genus" reg="Metrosideros">Metrosideros</tp:taxon-name-part></tp:taxon-name></italic> Banks ex Gaertn. (<tp:taxon-name><tp:taxon-name-part taxon-name-part-type="family">Myrtaceae</tp:taxon-name-part></tp:taxon-name>) and <italic><tp:taxon-name><tp:taxon-name-part taxon-name-part-type="genus" reg="Acacia">Acacia</tp:taxon-name-part> <tp:taxon-name-part taxon-name-part-type="species" reg="koa">koa</tp:taxon-name-part></tp:taxon-name></italic> A. Gray montane wet forest at ca. 670–1190 m elevation. The habitat of <italic><tp:taxon-name><tp:taxon-name-part taxon-name-part-type="genus" reg="Cyrtandra">C.</tp:taxon-name-part> <tp:taxon-name-part taxon-name-part-type="species" reg="kipahuluensis">kipahuluensis</tp:taxon-name-part></tp:taxon-name></italic> is typically dominated by <tp:taxon-name><tp:taxon-name-part taxon-name-part-type="genus" reg="Cheirodendron">Cheirodendron</tp:taxon-name-part> <tp:taxon-name-part taxon-name-part-type="species" reg="trigynum">trigynum</tp:taxon-name-part> <tp:taxon-name-part taxon-name-part-type="basionym-authority">(Gaudich.)</tp:taxon-name-part> <tp:taxon-name-part taxon-name-part-type="authority">A. Heller</tp:taxon-name-part> <tp:taxon-name-part taxon-name-part-type="infraspecific-rank">subsp.</tp:taxon-name-part> <tp:taxon-name-part taxon-name-part-type="subspecies" reg="trigynum">trigynum</tp:taxon-name-part></tp:taxon-name>, species of <italic><tp:taxon-name><tp:taxon-name-part taxon-name-part-type="genus" reg="Geniostoma">Geniostoma</tp:taxon-name-part></tp:taxon-name></italic> (<tp:taxon-name><tp:taxon-name-part taxon-name-part-type="family">Loganiaceae</tp:taxon-name-part></tp:taxon-name>), <italic><tp:taxon-name><tp:taxon-name-part taxon-name-part-type="genus" reg="Diplazium">Diplazium</tp:taxon-name-part></tp:taxon-name></italic> Sw. (<tp:taxon-name><tp:taxon-name-part taxon-name-part-type="family">Athyriaceae</tp:taxon-name-part></tp:taxon-name>), <tp:taxon-name><tp:taxon-name-part taxon-name-part-type="genus" reg="Clermontia">Clermontia</tp:taxon-name-part> <tp:taxon-name-part taxon-name-part-type="species" reg="arborescens">arborescens</tp:taxon-name-part> <tp:taxon-name-part taxon-name-part-type="basionym-authority">(H. Mann)</tp:taxon-name-part> <tp:taxon-name-part taxon-name-part-type="authority">Hillebr.</tp:taxon-name-part> <tp:taxon-name-part taxon-name-part-type="infraspecific-rank">subsp.</tp:taxon-name-part> <tp:taxon-name-part taxon-name-part-type="subspecies" reg="waihiae">waihiae</tp:taxon-name-part></tp:taxon-name> (Wawra) Lammers, <italic><tp:taxon-name><tp:taxon-name-part taxon-name-part-type="genus" reg="Clermontia">Clermontia</tp:taxon-name-part> <tp:taxon-name-part taxon-name-part-type="species" reg="micrantha">micrantha</tp:taxon-name-part></tp:taxon-name></italic> (Hillebr.) Rock (<tp:taxon-name><tp:taxon-name-part taxon-name-part-type="family">Campanulaceae</tp:taxon-name-part></tp:taxon-name>), <italic><tp:taxon-name><tp:taxon-name-part taxon-name-part-type="genus" reg="Perrottetia">Perrottetia</tp:taxon-name-part> <tp:taxon-name-part taxon-name-part-type="species" reg="sandwicensis">sandwicensis</tp:taxon-name-part></tp:taxon-name></italic> A. Gray (<tp:taxon-name><tp:taxon-name-part taxon-name-part-type="family">Dipentodontaceae</tp:taxon-name-part></tp:taxon-name>), <italic><tp:taxon-name><tp:taxon-name-part taxon-name-part-type="genus" reg="Hydrangea">Hydrangea</tp:taxon-name-part> <tp:taxon-name-part taxon-name-part-type="species" reg="arguta">arguta</tp:taxon-name-part></tp:taxon-name></italic> (Gaudich.) Y. De Smet &amp; Granados (<tp:taxon-name><tp:taxon-name-part taxon-name-part-type="family">Hydrangeaceae</tp:taxon-name-part></tp:taxon-name>), <italic><tp:taxon-name><tp:taxon-name-part taxon-name-part-type="genus" reg="Peperomia">Peperomia</tp:taxon-name-part></tp:taxon-name></italic> Ruiz &amp; Pav. (<tp:taxon-name><tp:taxon-name-part taxon-name-part-type="family">Piperaceae</tp:taxon-name-part></tp:taxon-name>), <italic><tp:taxon-name><tp:taxon-name-part taxon-name-part-type="genus" reg="Dicranopteris">Dicranopteris</tp:taxon-name-part></tp:taxon-name></italic> Bernh. (<tp:taxon-name><tp:taxon-name-part taxon-name-part-type="family">Polypodiaceae</tp:taxon-name-part></tp:taxon-name>), <italic><tp:taxon-name><tp:taxon-name-part taxon-name-part-type="genus" reg="Coprosma">Coprosma</tp:taxon-name-part> <tp:taxon-name-part taxon-name-part-type="species" reg="ochracea">ochracea</tp:taxon-name-part></tp:taxon-name></italic> W.R.B. Oliv., <italic><tp:taxon-name><tp:taxon-name-part taxon-name-part-type="genus" reg="Kadua">Kadua</tp:taxon-name-part></tp:taxon-name></italic> Cham. &amp; Schltdl., <italic><tp:taxon-name><tp:taxon-name-part taxon-name-part-type="genus" reg="Psychotria">Psychotria</tp:taxon-name-part></tp:taxon-name></italic> L. (<tp:taxon-name><tp:taxon-name-part taxon-name-part-type="family">Rubiaceae</tp:taxon-name-part></tp:taxon-name>), <italic><tp:taxon-name><tp:taxon-name-part taxon-name-part-type="genus" reg="Melicope">Melicope</tp:taxon-name-part> <tp:taxon-name-part taxon-name-part-type="species" reg="clusiifolia">clusiifolia</tp:taxon-name-part></tp:taxon-name></italic> (A. Gray) T.G. Hartley &amp; B.C. Stone, <italic><tp:taxon-name><tp:taxon-name-part taxon-name-part-type="genus" reg="Melicope">Melicope</tp:taxon-name-part> <tp:taxon-name-part taxon-name-part-type="species" reg="molokaiensis">molokaiensis</tp:taxon-name-part></tp:taxon-name></italic> (Hillebr.) T.G. Hartley &amp; B.C. Stone, <italic><tp:taxon-name><tp:taxon-name-part taxon-name-part-type="genus" reg="Melicope">Melicope</tp:taxon-name-part> <tp:taxon-name-part taxon-name-part-type="species" reg="ovalis">ovalis</tp:taxon-name-part></tp:taxon-name></italic> (H. St. John) T.G. Hartley &amp; B.C. Stone (<tp:taxon-name><tp:taxon-name-part taxon-name-part-type="family">Rutaceae</tp:taxon-name-part></tp:taxon-name>), <italic><tp:taxon-name><tp:taxon-name-part taxon-name-part-type="genus" reg="Pipturus">Pipturus</tp:taxon-name-part> <tp:taxon-name-part taxon-name-part-type="species" reg="albidus">albidus</tp:taxon-name-part></tp:taxon-name></italic> (Hook. &amp; Arn.) A. Gray (<tp:taxon-name><tp:taxon-name-part taxon-name-part-type="family">Urticaceae</tp:taxon-name-part></tp:taxon-name>), and <italic><tp:taxon-name><tp:taxon-name-part taxon-name-part-type="genus" reg="Machaerina">Machaerina</tp:taxon-name-part> <tp:taxon-name-part taxon-name-part-type="species" reg="gahniiformis">gahniiformis</tp:taxon-name-part></tp:taxon-name></italic> Gaudich.</p><fig id="F3" position="float" orientation="portrait"><object-id xmlns:xlink="http://www.w3.org/1999/xlink" content-type="doi" xlink:type="simple">10.3897/phytokeys.263.155411.figure3</object-id><object-id xmlns:xlink="http://www.w3.org/1999/xlink" content-type="arpha" xlink:type="simple">7D083E86-0741-53FC-94D6-DA458590A742</object-id><label>Figure 3.</label><caption><p>Map of <italic><tp:taxon-name><tp:taxon-name-part taxon-name-part-type="genus" reg="Cyrtandra">Cyrtandra</tp:taxon-name-part> <tp:taxon-name-part taxon-name-part-type="species" reg="kipahuluensis">kipahuluensis</tp:taxon-name-part></tp:taxon-name></italic> occurrences indicated by red dots. Map generated via ArcGIS Pro Version 3.1 (<xref ref-type="bibr" rid="B3">Esri 2023</xref>).</p></caption><graphic xmlns:xlink="http://www.w3.org/1999/xlink" xlink:href="phytokeys-263-025_article-155411__-g003.jpg" position="float" orientation="portrait" xlink:type="simple" id="oo_1416717.jpg"><uri content-type="original_file" xlink:type="simple">https://binary.pensoft.net/fig/1416717</uri></graphic></fig><sec sec-type="﻿Hybridization" id="SECID0ETTAE"><title>﻿Hybridization</title><p><xref ref-type="bibr" rid="B8">Wagner et al. (1990)</xref> previously considered the type to be a putative hybrid between <italic><tp:taxon-name><tp:taxon-name-part taxon-name-part-type="genus" reg="Cyrtandra">C.</tp:taxon-name-part> <tp:taxon-name-part taxon-name-part-type="species" reg="spathulata">spathulata</tp:taxon-name-part></tp:taxon-name></italic> and <tp:taxon-name><tp:taxon-name-part taxon-name-part-type="genus" reg="Cyrtandra">C.</tp:taxon-name-part> <tp:taxon-name-part taxon-name-part-type="species" reg="paludosa">paludosa</tp:taxon-name-part> <tp:taxon-name-part taxon-name-part-type="infraspecific-rank">var.</tp:taxon-name-part> <tp:taxon-name-part taxon-name-part-type="variety" reg="paludosa">paludosa</tp:taxon-name-part></tp:taxon-name>. In the case of the type of <italic><tp:taxon-name><tp:taxon-name-part taxon-name-part-type="genus" reg="Cyrtandra">C.</tp:taxon-name-part> <tp:taxon-name-part taxon-name-part-type="species" reg="kipahuluensis">kipahuluensis</tp:taxon-name-part></tp:taxon-name></italic>, it was the only known collection at the time with the unique calyx morphology and thought to be a hybrid between a species with an actinomorphic calyx, <italic><tp:taxon-name><tp:taxon-name-part taxon-name-part-type="genus" reg="Cyrtandra">C.</tp:taxon-name-part> <tp:taxon-name-part taxon-name-part-type="species" reg="spathulata">spathulata</tp:taxon-name-part></tp:taxon-name></italic>, and one with a zygomorphic calyx, <tp:taxon-name><tp:taxon-name-part taxon-name-part-type="genus" reg="Cyrtandra">C.</tp:taxon-name-part> <tp:taxon-name-part taxon-name-part-type="species" reg="paludosa">paludosa</tp:taxon-name-part> <tp:taxon-name-part taxon-name-part-type="infraspecific-rank">var.</tp:taxon-name-part> <tp:taxon-name-part taxon-name-part-type="variety" reg="paludosa">paludosa</tp:taxon-name-part></tp:taxon-name>. With the discovery of other localities of plants with this unique calyx morphology and numerous individuals with consistent characters in populations, it is evident that the type of <italic><tp:taxon-name><tp:taxon-name-part taxon-name-part-type="genus" reg="Cyrtandra">C.</tp:taxon-name-part> <tp:taxon-name-part taxon-name-part-type="species" reg="kipahuluensis">kipahuluensis</tp:taxon-name-part></tp:taxon-name></italic> is not a putative hybrid. Further exploration has led to a number of known populations of <italic><tp:taxon-name><tp:taxon-name-part taxon-name-part-type="genus" reg="Cyrtandra">C.</tp:taxon-name-part> <tp:taxon-name-part taxon-name-part-type="species" reg="kipahuluensis">kipahuluensis</tp:taxon-name-part></tp:taxon-name></italic> that occur sympatrically with a number of other <italic><tp:taxon-name><tp:taxon-name-part taxon-name-part-type="genus" reg="Cyrtandra">Cyrtandra</tp:taxon-name-part></tp:taxon-name></italic> species (<italic><tp:taxon-name><tp:taxon-name-part taxon-name-part-type="genus" reg="Cyrtandra">C.</tp:taxon-name-part> <tp:taxon-name-part taxon-name-part-type="species" reg="grayana">grayana</tp:taxon-name-part></tp:taxon-name></italic> Hillebr., <italic><tp:taxon-name><tp:taxon-name-part taxon-name-part-type="genus" reg="Cyrtandra">C.</tp:taxon-name-part> <tp:taxon-name-part taxon-name-part-type="species" reg="grayi">grayi</tp:taxon-name-part></tp:taxon-name></italic>, <italic><tp:taxon-name><tp:taxon-name-part taxon-name-part-type="genus" reg="Cyrtandra">C.</tp:taxon-name-part> <tp:taxon-name-part taxon-name-part-type="species" reg="hashimotoi">hashimotoi</tp:taxon-name-part></tp:taxon-name></italic> Rock, <italic><tp:taxon-name><tp:taxon-name-part taxon-name-part-type="genus" reg="Cyrtandra">C.</tp:taxon-name-part> <tp:taxon-name-part taxon-name-part-type="species" reg="hawaiensis">hawaiensis</tp:taxon-name-part></tp:taxon-name></italic> C.B.Clarke, <tp:taxon-name><tp:taxon-name-part taxon-name-part-type="genus" reg="Cyrtandra">C.</tp:taxon-name-part> <tp:taxon-name-part taxon-name-part-type="species" reg="paludosa">paludosa</tp:taxon-name-part> <tp:taxon-name-part taxon-name-part-type="infraspecific-rank">var.</tp:taxon-name-part> <tp:taxon-name-part taxon-name-part-type="variety" reg="paludosa">paludosa</tp:taxon-name-part></tp:taxon-name>, <italic><tp:taxon-name><tp:taxon-name-part taxon-name-part-type="genus" reg="Cyrtandra">C.</tp:taxon-name-part> <tp:taxon-name-part taxon-name-part-type="species" reg="platyphylla">platyphylla</tp:taxon-name-part></tp:taxon-name></italic> A.Gray, and <italic><tp:taxon-name><tp:taxon-name-part taxon-name-part-type="genus" reg="Cyrtandra">C.</tp:taxon-name-part> <tp:taxon-name-part taxon-name-part-type="species" reg="spathulata">spathulata</tp:taxon-name-part></tp:taxon-name></italic>).</p><p>Potential hybrids with <italic><tp:taxon-name><tp:taxon-name-part taxon-name-part-type="genus" reg="Cyrtandra">C.</tp:taxon-name-part> <tp:taxon-name-part taxon-name-part-type="species" reg="kipahuluensis">kipahuluensis</tp:taxon-name-part></tp:taxon-name></italic> have limited observations, with variation in the number of flowers per cyme that may be a result of hybridization with species in its vicinity but may also simply represent morphological variation within the species. Putative hybridization has been hypothesized with <italic><tp:taxon-name><tp:taxon-name-part taxon-name-part-type="genus" reg="Cyrtandra">C.</tp:taxon-name-part> <tp:taxon-name-part taxon-name-part-type="species" reg="hashimotoi">hashimotoi</tp:taxon-name-part></tp:taxon-name></italic>, <tp:taxon-name><tp:taxon-name-part taxon-name-part-type="genus" reg="Cyrtandra">C.</tp:taxon-name-part> <tp:taxon-name-part taxon-name-part-type="species" reg="paludosa">paludosa</tp:taxon-name-part> <tp:taxon-name-part taxon-name-part-type="infraspecific-rank">var.</tp:taxon-name-part> <tp:taxon-name-part taxon-name-part-type="variety" reg="paludosa">paludosa</tp:taxon-name-part></tp:taxon-name>, <italic><tp:taxon-name><tp:taxon-name-part taxon-name-part-type="genus" reg="Cyrtandra">C.</tp:taxon-name-part> <tp:taxon-name-part taxon-name-part-type="species" reg="platyphylla">platyphylla</tp:taxon-name-part></tp:taxon-name></italic>, and <italic><tp:taxon-name><tp:taxon-name-part taxon-name-part-type="genus" reg="Cyrtandra">C.</tp:taxon-name-part> <tp:taxon-name-part taxon-name-part-type="species" reg="spathulata">spathulata</tp:taxon-name-part></tp:taxon-name></italic> based on collections with intermediate morphology growing sympatrically with the putative parents.</p></sec><sec sec-type="﻿Putative hybrid specimens examined" id="SECID0EP2AE"><title>﻿Putative hybrid specimens examined</title><p>The designations of most hybrids are hypotheses in need of further testing. There is not a current understanding of the direction of crosses; thus, the putative hybrids here are listed in an alphabetic manner.</p><sec sec-type="﻿C. hashimotoi × C. kipahuluensis" id="SECID0EU2AE"><title>﻿<italic><tp:taxon-name><tp:taxon-name-part taxon-name-part-type="genus" reg="Cyrtandra">C.</tp:taxon-name-part> <tp:taxon-name-part taxon-name-part-type="species" reg="hashimotoi">hashimotoi</tp:taxon-name-part></tp:taxon-name></italic> × <italic><tp:taxon-name><tp:taxon-name-part taxon-name-part-type="genus" reg="Cyrtandra">C.</tp:taxon-name-part> <tp:taxon-name-part taxon-name-part-type="species" reg="kipahuluensis">kipahuluensis</tp:taxon-name-part></tp:taxon-name></italic></title><p><bold>Specimen examined.</bold> West Maui, Wailuku District, Waihe’e Valley, 784 m, <italic>Brokaw 169</italic> (US).</p></sec><sec sec-type="﻿C. kipahuluensis × C. paludosa var. paludosa" id="SECID0EU3AE"><title>﻿<italic><tp:taxon-name><tp:taxon-name-part taxon-name-part-type="genus" reg="Cyrtandra">C.</tp:taxon-name-part> <tp:taxon-name-part taxon-name-part-type="species" reg="kipahuluensis">kipahuluensis</tp:taxon-name-part></tp:taxon-name></italic> × <tp:taxon-name><tp:taxon-name-part taxon-name-part-type="genus" reg="Cyrtandra">C.</tp:taxon-name-part> <tp:taxon-name-part taxon-name-part-type="species" reg="paludosa">paludosa</tp:taxon-name-part> <tp:taxon-name-part taxon-name-part-type="infraspecific-rank">var.</tp:taxon-name-part> <tp:taxon-name-part taxon-name-part-type="variety" reg="paludosa">paludosa</tp:taxon-name-part></tp:taxon-name></title><p><bold>Specimen examined.</bold> West Maui, Wailuku District, Waihe’e Valley, 810 m, <italic>Brokaw 174</italic> (BISH), <italic>Brokaw 176</italic> (BISH).</p></sec><sec sec-type="﻿C. kipahuluensis × C. platyphylla" id="SECID0E34AE"><title>﻿<italic><tp:taxon-name><tp:taxon-name-part taxon-name-part-type="genus" reg="Cyrtandra">C.</tp:taxon-name-part> <tp:taxon-name-part taxon-name-part-type="species" reg="kipahuluensis">kipahuluensis</tp:taxon-name-part></tp:taxon-name></italic> × <italic><tp:taxon-name><tp:taxon-name-part taxon-name-part-type="genus" reg="Cyrtandra">C.</tp:taxon-name-part> <tp:taxon-name-part taxon-name-part-type="species" reg="platyphylla">platyphylla</tp:taxon-name-part></tp:taxon-name></italic></title><p><bold>Specimen examined.</bold> West Maui, Wailuku District, Waihe’e Valley, 810 m, <italic>Brokaw 175</italic> (BISH).</p></sec><sec sec-type="﻿C. kipahuluensis × C. spathulata" id="SECID0E35AE"><title>﻿<italic><tp:taxon-name><tp:taxon-name-part taxon-name-part-type="genus" reg="Cyrtandra">C.</tp:taxon-name-part> <tp:taxon-name-part taxon-name-part-type="species" reg="kipahuluensis">kipahuluensis</tp:taxon-name-part></tp:taxon-name></italic> × <italic><tp:taxon-name><tp:taxon-name-part taxon-name-part-type="genus" reg="Cyrtandra">C.</tp:taxon-name-part> <tp:taxon-name-part taxon-name-part-type="species" reg="spathulata">spathulata</tp:taxon-name-part></tp:taxon-name></italic></title><p><bold>Specimen examined.</bold> East Maui, Hana District, Waihoi Valley, 1,124 m, <italic>Brokaw 179</italic> (BISH).</p></sec></sec></tp:treatment-sec><ref-list><ref id="B8"><mixed-citation xmlns:xlink="http://www.w3.org/1999/xlink" xlink:type="simple"><person-group><name name-style="western"><surname>Wagner</surname><given-names>WL</given-names></name><name name-style="western"><surname>Herbst</surname><given-names>DR</given-names></name><name name-style="western"><surname>Sohmer</surname><given-names>SH</given-names></name></person-group> (<year>1990</year>) <source><italic><tp:taxon-name><tp:taxon-name-part taxon-name-part-type="genus">Cyrtandra</tp:taxon-name-part></tp:taxon-name></italic>. Manual of the Flowering Plants of Hawai‘i (Vol. 1).</source><publisher-name>University of Hawaii Press and Bishop Museum Press</publisher-name>, <publisher-loc>Honolulu</publisher-loc>, <size units="page">1853 pp</size>. [Bishop Museum Special Publication 83]</mixed-citation></ref><ref id="B9"><mixed-citation xmlns:xlink="http://www.w3.org/1999/xlink" xlink:type="simple"><person-group><name name-style="western"><surname>Wagner</surname><given-names>WL</given-names></name><name name-style="western"><surname>Herbst</surname><given-names>DR</given-names></name><name name-style="western"><surname>Sohmer</surname><given-names>SH</given-names></name></person-group> (<year>1999</year>) <italic><tp:taxon-name><tp:taxon-name-part taxon-name-part-type="genus">Cyrtandra</tp:taxon-name-part></tp:taxon-name></italic>. Manual of the Flowering Plants of Hawa i‘i (Vol. 1). Revised edition with supplement by Wagner WL, Herbst DR. University of Hawaii Press, Honolulu, 1855–1918. [Bishop Museum Special Publication 97]</mixed-citation></ref><ref id="B1"><mixed-citation xmlns:xlink="http://www.w3.org/1999/xlink" xlink:type="simple"><person-group><name name-style="western"><surname>Clarke</surname><given-names>CB</given-names></name></person-group> (<year>1883</year>) <article-title>Cyrtandreae (Gesneracearum tribus).</article-title><source>Monographiae Phanerogamarum</source><volume>5</volume>: <fpage>1</fpage>–<lpage>303</lpage>.</mixed-citation></ref><ref id="B4"><mixed-citation xmlns:xlink="http://www.w3.org/1999/xlink" xlink:type="simple"><person-group><name name-style="western"><surname>Hillebrand</surname><given-names>W</given-names></name></person-group> (<year>1888</year>) <source>Flora of the Hawaiian Islands: A description of their phanerogams and vascular cryptogams.</source><publisher-name>Lubrecht &amp; Cramer</publisher-name>, <publisher-loc>Monticello, New York</publisher-loc>, <size units="page">673 pp</size>. [Facsimile edition 1981]</mixed-citation></ref><ref id="B6"><mixed-citation xmlns:xlink="http://www.w3.org/1999/xlink" xlink:type="simple"><person-group><name name-style="western"><surname>St John</surname><given-names>H</given-names></name></person-group> (<year>1966</year>) <article-title>Monograph of <italic><tp:taxon-name><tp:taxon-name-part taxon-name-part-type="genus">Cyrtandra</tp:taxon-name-part></tp:taxon-name></italic> (<tp:taxon-name><tp:taxon-name-part taxon-name-part-type="family">Gesneriaceae</tp:taxon-name-part></tp:taxon-name>) on Oahu, Hawaiian Islands. Bernice P.</article-title><source>Bishop Museum Bulletin</source><volume>229</volume>: <fpage>1</fpage>–<lpage>465</lpage>.</mixed-citation></ref><ref id="B3"><mixed-citation xmlns:xlink="http://www.w3.org/1999/xlink" xlink:type="simple">Esri (<year>2023</year>) ArcGIS Pro (Version 3.1). Environmental Systems Research Institute, Redlands, California. <ext-link xlink:href="https://www.esri.com/en-us/arcgis/products/arcgis-pro" ext-link-type="uri" xlink:type="simple">https://www.esri.com/en-us/arcgis/products/arcgis-pro</ext-link></mixed-citation></ref></ref-list></tp:taxon-treatment>
